# Supplementary material for: Vitamin A Supplementation Induces AMFK Production to Promote Cartilage Proliferation and Antler Growth in Sika Deer
Source: Animals (Basel). 2025 Oct 1;15(19):2879. doi: 10.3390/ani15192879 (PMC12523666; doi:10.3390/ani15192879)
Supplement: Supplementary file 1 [file animals-15-02879-s001.zip]

Archive with 7 entries (7 files):
- Supplementary table 2.pdf
- Supplementary table 1.pdf
- S2.pdf
- S1.pdf
- S3..pdf
- Supplementary table 4-Metabolites_Origin.csv
- Supplementary table 3-DEM-Feces.csv
