# Supplementary material for: Vitamin A Supplementation Induces AMFK Production to Promote Cartilage Proliferation and Antler Growth in Sika Deer
Source: Animals (Basel). 2025 Oct 1;15(19):2879. doi: 10.3390/ani15192879 (PMC12523666; doi:10.3390/ani15192879)
Supplement: Supplementary file 1 [file animals-15-02879-s001.zip › Supplementary table 4-Metabolites_Origin.csv]

HMDBID	KEGGID	Name	Diff	Origin	Links
NA	C06721	(1S,2R)-1,2-dihydrodibenzothiophene-1,2-diol	1	Unknown	NA
HMDB0244975	C11260	2-Amino-2-methyl-1,3-propanediol	1	Unknown	NA
HMDB0245450	C14419	2,4-Dichloroaniline	1	Unknown	NA
NA	C20154	3-Methoxy-4,5-dihydroxy-trans-stilbene	1	Unknown	NA
HMDB0246549	C03474	4-NitroquinolineN-oxide	1	Unknown	NA
NA	C17206	5-Formyluracil	1	Unknown	NA
NA	C05406	5-Hydroxy-2,4-dioxopentanoicacid	1	Unknown	NA
NA	C20789	7-Deoxyloganeticacid	1	Unknown	NA
NA	C18039	Aldosteronehemiacetal	1	Unknown	NA
NA	NA	Baricitinibphosphate	1	Unknown	NA
NA	C01421	Daphnin	1	Unknown	NA
NA	C18671	Dinoterb	1	Unknown	NA
NA	C21160	L-Alanyl-gamma-D-glutamyl-L-lysine	1	Unknown	NA
HMDB0254213	C16990	Lupenone	1	Unknown	NA
NA	NA	N-[4-(1,1,1,3,3,3-hexafluoro-2-hydroxypropan-2-yl)phenyl-2-thiophenesulfonamide	1	Unknown	NA
NA	C08876	Neriifolin	1	Unknown	NA
NA	C09281	Ostruthin	1	Unknown	NA
NA	C18753	Oxadixyl	1	Unknown	NA
HMDB0061918	C12312	Oxindole	1	Unknown	NA
NA	C08837	Poststerone	1	Unknown	NA
NA	C18405	Prothiofos	1	Unknown	NA
HMDB0042010	C09238	Rutaecarpine	1	Unknown	NA
NA	C09310	Samidin	1	Unknown	NA
NA	C19813	threo-3-Hydroxy-D-aspartate	1	Unknown	NA
HMDB0259275	C14446	Tris(2-butoxyethyl)phosphate	1	Unknown	NA
NA	NA	Vitaminesuccinate	1	Unknown	NA
HMDB0002151	C11143	Dimethylsulfoxide	1	Microbiota; Food related; Drug related; Environment	Microbiota(BIGG:dmso ChEBI:28262 KEGG:C11143,D01043); Food related(FooDB:FDB000764 HMDB:HMDB0002151 T3DB:T3D2982); Drug related(DrugBank:DB01093 KEGG:C11143,D01043 T3DB:T3D2982); Environment(T3DB:T3D2982)
HMDB0012127	C09816	2-Benzylsuccinicacid	1	Microbiota; Food related; Drug related	Microbiota(BIGG:bzsucc KEGG:C09816); Food related(FooDB:FDB028791); Drug related(DrugBank:DB07506)
HMDB0245462	C02496	2,4-Dinitrophenol	1	Microbiota; Food related; Drug related	Microbiota(ChEBI:42017); Food related(T3DB:T3D0087); Drug related(DrugBank:DB04528)
HMDB0014613	C06972	Dronabinol	1	Microbiota; Food related; Drug related	Microbiota(ChEBI:66964); Food related(FooDB:FDB031310 T3DB:T3D2801); Drug related(DrugBank:DB00470 KEGG:C06972,D00306 T3DB:T3D2801)
HMDB0002755	C10107	Myricetin	1	Microbiota; Food related; Drug related	Microbiota(ChEBI:18152); Food related(FooDB:FDB012724 HMDB:HMDB0002755); Drug related(DrugBank:DB02375)
HMDB0013692	C18167	Secoisolariciresinol	1	Microbiota; Food related; Drug related	Microbiota(ChEBI:65004 KEGG:C18167); Food related(FooDB:FDB021314); Drug related(DrugBank:DB12179)
HMDB0032616	C00482	Sinapicacid	1	Microbiota; Food related; Drug related	Microbiota(KEGG:C00482); Food related(FooDB:FDB031174 HMDB:HMDB0032616); Drug related(DrugBank:DB08587)
HMDB0000484	C06672	Vanillicacid	1	Microbiota; Food related; Drug related	Microbiota(BIGG:vanlt ChEBI:16632,30816 HMDB:HMDB0000484 KEGG:C06672); Food related(FooDB:FDB000846 HMDB:HMDB0000484); Drug related(DrugBank:DB02130)
HMDB0003903	C05123	2-Hydroxyethanesulfonicacid	1	Microbiota; Food related	Microbiota(BIGG:isetac KEGG:C05123); Food related(FooDB:FDB023245)
HMDB0000398	C00846	3-Oxoadipicacid	1	Microbiota; Food related	Microbiota(BIGG:3oxoadp KEGG:C00846); Food related(FooDB:FDB022015)
HMDB0037790	C01092	8-Amino-7-oxononanoicacid	1	Microbiota; Food related	Microbiota(BIGG:8aonn); Food related(FooDB:FDB009379 HMDB:HMDB0037790)
HMDB0036103	C16461	Geranicacid	1	Microbiota; Food related	Microbiota(KEGG:C16461); Food related(FooDB:FDB021853 HMDB:HMDB0036103)
HMDB0005812	C09871	Geraniol	1	Microbiota; Food related	Microbiota(KEGG:C09871); Food related(FooDB:FDB014945 HMDB:HMDB0005812)
HMDB0035762	C08304	Gramine	1	Microbiota; Food related	Microbiota(ChEBI:28948); Food related(FooDB:FDB014498 HMDB:HMDB0035762)
HMDB0034376	C09269	Imperatorin	1	Microbiota; Food related	Microbiota(ChEBI:5885); Food related(FooDB:FDB012752 HMDB:HMDB0034376 T3DB:T3D0838)
HMDB0003447	C00955	Indole3-Ethanol	1	Microbiota; Food related	Microbiota(BIGG:ind3eth ChEBI:17890 HMDB:HMDB0003447); Food related(FooDB:FDB010973 HMDB:HMDB0003447)
HMDB0040986	C05608	p-Coumaraldehyde	1	Microbiota; Food related	Microbiota(ChEBI:181650,28353); Food related(FooDB:FDB020845 HMDB:HMDB0040986)
HMDB0029865	C09315	Umbelliferone	1	Microbiota; Food related	Microbiota(ChEBI:27510); Food related(FooDB:FDB001094 HMDB:HMDB0029865)
HMDB0030016	C09743	Valerenicacid	1	Microbiota; Food related	Microbiota(ChEBI:9921); Food related(FooDB:FDB001309 HMDB:HMDB0030016)
NA	C00679	5-dehydro-4-deoxy-D-glucaricacid	1	Microbiota; Drug related	Microbiota(BIGG:5dh4dglc KEGG:C00679); Drug related(DrugBank:DB03237)
HMDB0059610	C03092	(6S)-1,3,3-trimethyl-2-oxabicyclo[2.2.2octan-6-ol	1	Microbiota	Microbiota(KEGG:C03092)
NA	C03589	4-Hydroxy-2-oxopentanoicacid	1	Microbiota	Microbiota(BIGG:4h2opntn ChEBI:17655 KEGG:C03589)
HMDB0246174	C06560	6-Chloro-1,3,5-triazine-2,4-diamine	1	Microbiota	Microbiota(KEGG:C06560)
NA	C20581	cis-Dihomoaconiticacid	1	Microbiota	Microbiota(BIGG:h2acon_C KEGG:C20581)
NA	C20254	Ureidoacrylicacid	1	Microbiota	Microbiota(KEGG:C20254)
HMDB0000564	C00157	1-Oleoyl-2-palmitoyl-sn-glycero-3-phosphocholine	1	Host; Microbiota; Food related; Drug related	Microbiota(KEGG:C00157); Food related(FooDB:FDB022121 HMDB:HMDB0000564); Drug related(DrugBank:DB09114)
HMDB0000034	C00147	Adenine	1	Host; Microbiota; Food related; Drug related	Microbiota(BIGG:ade ChEBI:16708 KEGG:C00147,D00034); Food related(FooDB:FDB012266 HMDB:HMDB0000034 T3DB:T3D4279); Drug related(DrugBank:DB00173 KEGG:C00147,D00034 T3DB:T3D4279)
HMDB0000482	C06423	Caprylicacid	1	Host; Microbiota; Food related; Drug related	Microbiota(BIGG:octa ChEBI:28837 KEGG:C06423,D05220); Food related(FooDB:FDB003336 HMDB:HMDB0000482 T3DB:T3D4594); Drug related(DrugBank:DB04519 KEGG:C06423,D05220)
HMDB0000619	C00695	Cholicacid	1	Host; Microbiota; Food related; Drug related	Microbiota(BIGG:cholate KEGG:C00695,D10699); Food related(FooDB:FDB012810 HMDB:HMDB0000619 T3DB:T3D4343); Drug related(DrugBank:DB02659 KEGG:C00695,D10699)
HMDB0000089	C00475	Cytidine	1	Host; Microbiota; Food related; Drug related	Microbiota(BIGG:cytd ChEBI:17562 KEGG:C00475,D07769); Food related(FooDB:FDB021809 HMDB:HMDB0000089); Drug related(DrugBank:DB02097 KEGG:C00475,D07769)
HMDB0000193	C00311	Isocitricacid	1	Host; Microbiota; Food related; Drug related	Microbiota(BIGG:icit ChEBI:16087,30887 KEGG:C00311); Food related(FooDB:FDB003281 HMDB:HMDB0000193); Drug related(DrugBank:DB01727)
HMDB0000174	C01019	L-Fucose	1	Host; Microbiota; Food related; Drug related	Microbiota(KEGG:C01019); Food related(FooDB:FDB020543 HMDB:HMDB0000174); Drug related(DrugBank:DB04473 KEGG:C01019)
HMDB0000216	C00547	Norepinephrine	1	Host; Microbiota; Food related; Drug related	Microbiota(BIGG:nrpphr HMDB:HMDB0000216 KEGG:C00547,D00076); Food related(FooDB:FDB016812 HMDB:HMDB0000216 T3DB:T3D4154); Drug related(DrugBank:DB00368 KEGG:C00547,D00076 T3DB:T3D4154)
HMDB0000564	C00157	PC(16:0/20:3(5Z,8Z,11Z))	1	Host; Microbiota; Food related; Drug related	Microbiota(KEGG:C00157); Food related(FooDB:FDB022121 HMDB:HMDB0000564); Drug related(DrugBank:DB09114)
HMDB0002127	C05823	(R)-2-hydroxy-3-mercaptopropanoicacid	1	Host; Microbiota; Food related	Microbiota(KEGG:C05823); Food related(FooDB:FDB022856)
HMDB0005779	C00350	1-Eicosanoyl-2-tetradecanoyl-glycero-3-phosphoethanolamine	1	Host; Microbiota; Food related	Microbiota(KEGG:C00350); Food related(FooDB:FDB023768 HMDB:HMDB0005779)
HMDB0005779	C00350	1-octadecanoyl-2-(11Z,14Z-eicosadienoyl)-sn-glycero-3-phosphoethanolamine	1	Host; Microbiota; Food related	Microbiota(KEGG:C00350); Food related(FooDB:FDB023768 HMDB:HMDB0005779)
HMDB0004259	C05642	Acetyl-N-formyl-5-methoxykynurenamine	1	Host; Microbiota; Food related	Microbiota(KEGG:C05642); Food related(FooDB:FDB023355)
HMDB0005779	C00350	PE-NMe(15:0/16:0)	1	Host; Microbiota; Food related	Microbiota(KEGG:C00350); Food related(FooDB:FDB023768 HMDB:HMDB0005779)
HMDB0005779	C00350	PE-NMe(16:0/20:1(11Z))	1	Host; Microbiota; Food related	Microbiota(KEGG:C00350); Food related(FooDB:FDB023768 HMDB:HMDB0005779)
HMDB0000269	C00836	Sphinganine	1	Host; Microbiota; Food related	Microbiota(BIGG:sphgn KEGG:C00836); Food related(FooDB:FDB030824 HMDB:HMDB0000269)
HMDB0005359	C00422	TG(16:0/18:3(6Z,9Z,12Z)/18:4(6Z,9Z,12Z,15Z))	1	Host; Microbiota; Food related	Microbiota(KEGG:C00422); Food related(FooDB:FDB023639 HMDB:HMDB0005359)
HMDB0001554	C00655	Xanthosine-5-monophosphate	1	Host; Microbiota; Food related	Microbiota(BIGG:xmp ChEBI:15652 KEGG:C00655); Food related(FooDB:FDB031254 HMDB:HMDB0001554)
NA	C04438	1-(9Z-tetradecenoyl)-glycero-3-phosphoethanolamine	1	Host; Microbiota	Microbiota(ChEBI:29017 KEGG:C04438)
HMDB0001335	C01312	Epoprostenol	1	Host; Food related; Drug related	Food related(FooDB:FDB022560 HMDB:HMDB0001335); Drug related(DrugBank:DB01240 KEGG:C01312,D00106)
HMDB0004029	C05490	11-Dehydrocorticosterone	1	Host; Food related	Food related(FooDB:FDB023282 HMDB:HMDB0004029)
HMDB0001879	C01405	Acetylsalicylicacid	1	Food related; Drug related; Environment	Food related(FooDB:FDB000894 HMDB:HMDB0001879 T3DB:T3D2936); Drug related(DrugBank:DB00945 KEGG:C01405,D00109 T3DB:T3D2936); Environment(HMDB:HMDB0001879 T3DB:T3D2936)
HMDB0004437	C06772	Diethanolamine	1	Food related; Drug related; Environment	Food related(FooDB:FDB023372 T3DB:T3D4845); Drug related(KEGG:C06772,D02337); Environment(HMDB:HMDB0004437 T3DB:T3D4845)
HMDB0039531	C07475	Ethoxyquin	1	Food related; Drug related; Environment	Food related(FooDB:FDB019147 HMDB:HMDB0039531 T3DB:T3D4874); Drug related(DrugBank:DB16866 KEGG:C07475); Environment(HMDB:HMDB0039531 T3DB:T3D4874)
HMDB0011600	C00913	3-Methyladenine	1	Food related; Drug related	Food related(FooDB:FDB028311 HMDB:HMDB0011600); Drug related(DrugBank:DB04104)
HMDB0002269	C10443	Curcumin	1	Food related; Drug related	Food related(FooDB:FDB012292 HMDB:HMDB0002269); Drug related(DrugBank:DB11672)
HMDB0014917	C05079	Nalidixicacid	1	Food related; Drug related	Food related(FooDB:FDB020181); Drug related(DrugBank:DB00779 KEGG:C05079,D00183)
HMDB0002100	C16512	Palmitoylethanolamide	1	Food related; Drug related	Food related(FooDB:FDB001087 HMDB:HMDB0002100); Drug related(DrugBank:DB14043 KEGG:C16512,D08328)
HMDB0004230	C05942	Pyrrole-2-carboxylicacid	1	Food related; Drug related	Food related(FooDB:FDB023340); Drug related(DrugBank:DB02543)
HMDB0014611	C06526	Quinine	1	Food related; Drug related	Food related(FooDB:FDB002087 T3DB:T3D2800); Drug related(DrugBank:DB00468 KEGG:C06526,D08460 T3DB:T3D2800)
HMDB0033731	C06413	Quinoline	1	Food related; Drug related	Food related(FooDB:FDB011854 HMDB:HMDB0033731 T3DB:T3D0634); Drug related(DrugBank:DB18050)
HMDB0002712	C07326	1,5-Anhydrosorbitol	1	Food related	Food related(FooDB:FDB023050)
HMDB0005079	C14717	15-Deoxy-delta-12,14-prostaglandinJ2	1	Food related	Food related(FooDB:FDB023619 HMDB:HMDB0005079)
HMDB0031066	C20356	16-Methylheptadecanoicacid	1	Food related	Food related(FooDB:FDB003068 HMDB:HMDB0031066)
HMDB0013163	C14460	2-Hydroxyfluorene	1	Food related	Food related(FooDB:FDB029318)
HMDB0031816	C01495	3-Hydroxyflavone	1	Food related	Food related(FooDB:FDB008491 HMDB:HMDB0031816)
NA	C22156	6,7-Dihydroxybergamottin	1	Food related	Food related(T3DB:T3D0842)
HMDB0039067	C22153	Epoxybergamottin	1	Food related	Food related(FooDB:FDB018566 HMDB:HMDB0039067)
HMDB0005783	C10462	Gingerol	1	Food related	Food related(FooDB:FDB001108 HMDB:HMDB0005783)
HMDB0034213	C01590	Kievitone	1	Food related	Food related(FooDB:FDB012516 HMDB:HMDB0034213)
HMDB0036645	C09698	Ledol	1	Food related	Food related(FooDB:FDB015567 HMDB:HMDB0036645)
HMDB0061859	C16995	Methylhexadecanoicacid	1	Food related	Food related(FooDB:FDB003050 HMDB:HMDB0061859)
HMDB0002710	C05957	prostaglandinJ2	1	Food related	Food related(FooDB:FDB023049 HMDB:HMDB0002710)
HMDB0015072	C06954	Diethylpropion	1	Drug related; Environment	Drug related(DrugBank:DB00937 KEGG:C06954,D07444 T3DB:T3D2935); Environment(T3DB:T3D2935)
HMDB0015232	C07566	Pimozide	1	Drug related; Environment	Drug related(DrugBank:DB01100 KEGG:C07566,D00560 T3DB:T3D2984); Environment(T3DB:T3D2984)
HMDB0240707	C11033	(Aminomethyl)phosphonicacid	1	Drug related	Drug related(DrugBank:DB02057)
HMDB0014747	C07665	Ethionamide	1	Drug related	Drug related(DrugBank:DB00609 KEGG:C07665,D00591)
HMDB0059622	C03081	Hymecromone	1	Drug related	Drug related(DrugBank:DB07118 KEGG:C03081,D00170)
HMDB0015146	C07205	Metyrapone	1	Drug related	Drug related(DrugBank:DB01011 KEGG:C07205,D00410)
HMDB0014745	C07250	Nafcillin	1	Drug related	Drug related(DrugBank:DB00607 KEGG:C07250,D08242)
HMDB0015573	C13698	Niflumicacid	1	Drug related	Drug related(DrugBank:DB04552 KEGG:C13698)
HMDB0256987	D02160	Pyritinol	1	Drug related	Drug related(DrugBank:DB13084)
HMDB0014648	C07861	Tridihexethyl	1	Drug related	Drug related(DrugBank:DB00505)
HMDB0015464	C09256	Yohimbine	1	Drug related	Drug related(DrugBank:DB01392 KEGG:C09256,D08685)
HMDB0014689	C07206	Zafirlukast	1	Drug related	Drug related(DrugBank:DB00549 KEGG:C07206,D00411)
