# Supplementary material for: Vitamin A Supplementation Induces AMFK Production to Promote Cartilage Proliferation and Antler Growth in Sika Deer
Source: Animals (Basel). 2025 Oct 1;15(19):2879. doi: 10.3390/ani15192879 (PMC12523666; doi:10.3390/ani15192879)
Supplement: Supplementary file 1 [file animals-15-02879-s001.zip › Supplementary table 3-DEM-Feces.csv]

Compounds	FC	log2(FC)	raw.pval	#NAME?
Metyrapone	3.2562	1.7032	0.015913	1.7982
Pyrrole-2-carboxylic acid	3.2494	1.7002	0.025162	1.5993
1-octadecanoyl-2-(11Z,14Z-eicosadienoyl)-sn-glycero-3-phosphoethanolamine	2.8872	1.5297	0.04745	1.3238
Zafirlukast	2.6176	1.3883	0.032613	1.4866
(R)-2-hydroxy-3-mercaptopropanoic acid	2.6159	1.3873	0.02309	1.6366
Isocitric acid	2.4742	1.307	0.022205	1.6536
Quinoline	2.4637	1.3008	0.0068562	2.1639
Ethoxyquin	2.4148	1.2719	0.044886	1.3479
L-Fucose	2.3989	1.2624	0.042782	1.3687
Norepinephrine	2.3867	1.255	0.014954	1.8253
PE-NMe(16:0/20:1(11Z))	2.2322	1.1585	0.0052244	2.282
Ureidoacrylic acid	2.2169	1.1486	0.023145	1.6355
Niflumic acid	2.1766	1.1221	0.0067735	2.1692
5-Formyluracil	2.1283	1.0897	0.042364	1.373
6-Chloro-1,3,5-triazine-2,4-diamine	2.0829	1.0586	0.024808	1.6054
Pyritinol	2.0527	1.0375	0.026541	1.5761
PC(16:0/20:3(5Z,8Z,11Z))	1.8956	0.92263	0.016738	1.7763
Yohimbine	1.8953	0.92244	0.0055687	2.2542
Imperatorin	1.8778	0.90902	0.028415	1.5465
(1S,2R)-1,2-dihydrodibenzothiophene-1,2-diol	1.852	0.88905	0.011563	1.9369
(Aminomethyl)phosphonic acid	1.8205	0.86433	0.020097	1.6969
Lupenone	1.8117	0.85735	0.023457	1.6297
1-Eicosanoyl-2-tetradecanoyl-glycero-3-phosphoethanolamine	1.7565	0.81272	0.031149	1.5066
Hymecromone	1.7473	0.80513	0.012967	1.8872
TG(16:0/18:3(6Z,9Z,12Z)/18:4(6Z,9Z,12Z,15Z))	1.7112	0.775	0.018947	1.7225
2-Amino-2-methyl-1,3-propanediol	1.6913	0.7581	0.022783	1.6424
Gingerol	1.6671	0.73737	0.012782	1.8934
Dronabinol	1.6492	0.72178	0.010273	1.9883
Methyl hexadecanoic acid	1.603	0.68075	0.037976	1.4205
Diethanolamine	1.5942	0.67284	0.011776	1.929
Xanthosine-5'-monophosphate	1.5734	0.65387	0.0025106	2.6002
Cytidine	1.56	0.64154	0.021724	1.6631
Epoprostenol	1.5535	0.63552	0.0056224	2.2501
prostaglandin J2	1.5471	0.62959	0.024069	1.6185
1-Oleoyl-2-palmitoyl-sn-glycero-3-phosphocholine	1.5298	0.61337	0.0027666	2.558
Oxindole	1.5293	0.61286	0.037164	1.4299
Palmitoylethanolamide	1.5248	0.6086	0.032518	1.4879
Pimozide	1.4857	0.57115	0.04918	1.3082
Baricitinib phosphate	1.4754	0.56111	0.029194	1.5347
3-Methoxy-4',5-dihydroxy-trans-stilbene	1.4675	0.5534	0.038456	1.415
Dimethyl sulfoxide	1.4625	0.54848	0.017305	1.7618
PE-NMe(15:0/16:0)	1.4538	0.53979	0.0064876	2.1879
Sphinganine	1.4525	0.53856	0.046536	1.3322
11-Dehydrocorticosterone	1.4421	0.5282	0.027527	1.5602
Rutaecarpine	1.3987	0.48409	0.01487	1.8277
Geranic acid	1.3915	0.47662	0.0018895	2.7237
16-Methylheptadecanoic acid	1.3877	0.4727	0.046198	1.3354
3-Methyladenine	1.3871	0.47203	0.011114	1.9541
Acetyl-N-formyl-5-methoxykynurenamine	1.3811	0.46586	0.013688	1.8637
2,4-Dinitrophenol	1.3795	0.46416	0.014366	1.8427
Caprylic acid	1.3746	0.45905	0.001065	2.9727
Acetylsalicylic acid	1.354	0.43718	0.041266	1.3844
Ledol	1.3456	0.42827	0.010808	1.9663
Prothiofos	1.3448	0.42736	0.010925	1.9616
Epoxybergamottin	1.3369	0.41891	0.0071522	2.1456
8-Amino-7-oxononanoic acid	1.3326	0.41425	0.0021732	2.6629
4-Nitroquinoline N-oxide	1.3305	0.412	0.020006	1.6988
1-(9Z-tetradecenoyl)-glycero-3-phosphoethanolamine	1.3138	0.39375	0.038162	1.4184
Ethionamide	1.3133	0.39323	0.030878	1.5104
L-Alanyl-gamma-D-glutamyl-L-lysine	1.3123	0.39214	0.010309	1.9868
Tridihexethyl	1.3098	0.38937	0.0039726	2.4009
Samidin	1.3088	0.38819	0.041682	1.3801
Nalidixic acid	1.3069	0.38613	0.030374	1.5175
1,5-Anhydrosorbitol	1.3039	0.38287	0.013776	1.8609
N-[4-(1,1,1,3,3,3-hexafluoro-2-hydroxypropan-2-yl)phenyl]-2-thiophenesulfonamide	1.3025	0.38134	0.036484	1.4379
Vitamin e succinate	1.2851	0.36189	0.0098196	2.0079
2-Benzylsuccinic acid	1.2759	0.35147	0.016798	1.7747
(6S)-1,3,3-trimethyl-2-oxabicyclo[2.2.2]octan-6-ol	1.2726	0.34777	0.0448	1.3487
2,4-Dichloroaniline	1.267	0.34139	0.030291	1.5187
Gramine	1.2489	0.32067	0.0050707	2.2949
Nafcillin	1.2466	0.31803	0.037683	1.4239
Valerenic acid	1.2413	0.31182	0.0060947	2.215
Ostruthin	1.2274	0.29563	0.01801	1.7445
3-Oxoadipic acid	1.2273	0.29543	0.033852	1.4704
p-Coumaraldehyde	1.2224	0.28977	0.031359	1.5036
6',7'-Dihydroxybergamottin	1.2214	0.28859	0.034644	1.4604
Diethylpropion	1.2143	0.28013	0.029996	1.5229
Sinapic acid	1.2111	0.27637	0.042599	1.3706
Secoisolariciresinol	1.2081	0.27273	0.0026474	2.5772
7-Deoxyloganetic acid	1.2007	0.26382	0.030609	1.5142
Geraniol	1.1985	0.26127	0.0058611	2.232
Quinine	1.1985	0.26123	0.013675	1.8641
Poststerone	1.1966	0.25891	0.0075215	2.1237
cis-Dihomoaconitic acid	1.1963	0.25857	0.012026	1.9199
15-Deoxy-delta-12,14-prostaglandin J2	1.1956	0.25774	0.03348	1.4752
4-Hydroxy-2-oxopentanoic acid	1.1953	0.25738	0.033062	1.4807
Umbelliferone	1.1951	0.2571	0.0065489	2.1838
Aldosterone hemiacetal	1.1909	0.25206	0.023938	1.6209
Myricetin	1.1903	0.25127	0.0063326	2.1984
Adenine	1.1824	0.24167	0.0022144	2.6547
Dinoterb	1.1716	0.22843	0.039599	1.4023
5-Hydroxy-2,4-dioxopentanoic acid	1.1612	0.21561	0.030716	1.5126
Curcumin	1.1584	0.21217	0.018633	1.7297
5-dehydro-4-deoxy-D-glucaric acid	1.1547	0.20753	0.01986	1.702
Tris(2-butoxyethyl) phosphate	1.1539	0.20654	0.030523	1.5154
2-Hydroxyethanesulfonic acid	1.1459	0.19647	0.035877	1.4452
Vanillic acid	1.1458	0.19639	0.026999	1.5687
Kievitone	1.1097	0.15012	0.030889	1.5102
Cholic acid	0.47699	-1.068	0.032999	1.4815
Indole 3-Ethanol	0.45514	-1.1356	0.0011862	2.9258
Oxadixyl	0.4398	-1.1851	0.024978	1.6024
2-Hydroxyfluorene	0.37344	-1.4211	0.029414	1.5314
Neriifolin	0.32436	-1.6243	0.025542	1.5927
threo-3-Hydroxy-D-aspartate	0.31827	-1.6517	0.0034625	2.4606
3-Hydroxyflavone	0.3078	-1.6999	0.0063354	2.1982
Daphnin	0.18026	-2.4718	0.00040157	3.3962
